# Supplementary material for: Cell-free DNA concentration and fragment size as a biomarker for prostate cancer
Source: Sci Rep. 2021 Mar 3;11:5040. doi: 10.1038/s41598-021-84507-z (PMC7930042; doi:10.1038/s41598-021-84507-z)
Supplement: Supplementary file 1 — Supplementary Dataset. [file 41598_2021_84507_MOESM1_ESM.xlsx]

## Sheet: EmmalynChen_DataSupp_JCO
sampletype	Qubit Plasma Concentration (ng/mL)	Age at Draw (yrs)	PSA (ng/mL)	Age at Diagnosis (yrs)	cTstage	Pathologic Gleason Primary	Pathologic Gleason Secondary	Pathologic Gleason Total	Average Fragment Size (bp)	Decipherv1RP	pTstage	pNstage	CAPRA-S Score	Time to Salvage Therapy (days)
healthy	5.3	44	NA	NA	NA	NA	NA	NA	172	NA	NA	NA	NA	NA
healthy	16.96	72	NA	NA	NA	NA	NA	NA	169	NA	NA	NA	NA	NA
healthy	7.9	41	NA	NA	NA	NA	NA	NA	172	NA	NA	NA	NA	NA
healthy	6.06	57	NA	NA	NA	NA	NA	NA	163	NA	NA	NA	NA	NA
healthy	5.14	52	NA	NA	NA	NA	NA	NA	162	NA	NA	NA	NA	NA
healthy	8.11	63	NA	NA	NA	NA	NA	NA	169	NA	NA	NA	NA	NA
healthy	14.19	50	NA	NA	NA	NA	NA	NA	169	NA	NA	NA	NA	NA
healthy	5.22	50	NA	NA	NA	NA	NA	NA	177	NA	NA	NA	NA	NA
healthy	8.85	53	NA	NA	NA	NA	NA	NA	178	NA	NA	NA	NA	NA
healthy	8.96	50	NA	NA	NA	NA	NA	NA	172	NA	NA	NA	NA	NA
healthy	8.24	51	NA	NA	NA	NA	NA	NA	179	NA	NA	NA	NA	NA
healthy	4.36	71	NA	NA	NA	NA	NA	NA	179	NA	NA	NA	NA	NA
healthy	9.88	52	NA	NA	NA	NA	NA	NA	179	NA	NA	NA	NA	NA
healthy	12.11	50	NA	NA	NA	NA	NA	NA	181	NA	NA	NA	NA	NA
healthy	7.4	55	NA	NA	NA	NA	NA	NA	171	NA	NA	NA	NA	NA
healthy	7.88	54	NA	NA	NA	NA	NA	NA	177	NA	NA	NA	NA	NA
healthy	4.21	51	NA	NA	NA	NA	NA	NA	179	NA	NA	NA	NA	NA
healthy	9.12	50	NA	NA	NA	NA	NA	NA	181	NA	NA	NA	NA	NA
healthy	8.23	59	NA	NA	NA	NA	NA	NA	176	NA	NA	NA	NA	NA
healthy	7.11	54	NA	NA	NA	NA	NA	NA	166	NA	NA	NA	NA	NA
healthy	12.3	62	NA	NA	NA	NA	NA	NA	142	NA	NA	NA	NA	NA
healthy	5.53	60	NA	NA	NA	NA	NA	NA	171	NA	NA	NA	NA	NA
healthy	6.72	71	NA	NA	NA	NA	NA	NA	178	NA	NA	NA	NA	NA
healthy	8.65	71	NA	NA	NA	NA	NA	NA	175	NA	NA	NA	NA	NA
healthy	10.8	69	NA	NA	NA	NA	NA	NA	220	NA	NA	NA	NA	NA
healthy	11.6	68	NA	NA	NA	NA	NA	NA	213	NA	NA	NA	NA	NA
healthy	5.4	60	NA	NA	NA	NA	NA	NA	231	NA	NA	NA	NA	NA
healthy	0.29	72	NA	NA	NA	NA	NA	NA	265	NA	NA	NA	NA	NA
healthy	10.46	62	NA	NA	NA	NA	NA	NA	225	NA	NA	NA	NA	NA
healthy	7.19	68	NA	NA	NA	NA	NA	NA	207	NA	NA	NA	NA	NA
healthy	3.51	60	NA	NA	NA	NA	NA	NA	227	NA	NA	NA	NA	NA
localized	4.65	71	3.8	70	T1c	3	4	7	154	NA	T2c	pNX	1	483
localized	4.47	54	13.4	54	T2	4	3	7	178	NA	T2c	pN0	4	1433
localized	4.47	60	3.11	60	T2a	3	4	7	168	NA	T2a	pNX	1	1425
localized	12.89	75	8.91	65	T1c	5	4	9	173	NA	T3a	pN0	7	3745
localized	8.54	56	5	56	T1c	3	4	7	175	NA	T2a	pN0	1	1499
localized	7.48	66	4.57	60	T1c	4	3	7	171	0.87	T2c	pN0	2	1414
localized	7.68	57	5.2	57	T1c	3	4	7	173	NA	T2c	pNX	1	1457
localized	12.64	70	7	70	T1c	3	4	7	166	NA	T3a	pNX	3	1186
localized	6.52	54	21.37	53	T2b	4	3	7	176	0.76	T3b	pN1	11	197
localized	35.78	68	8.5	67	T1c	3	4	7	174	NA	T2c	pNX	2	282
localized	24.24	68	35.2	68	T2a	4	3	7	177	0.69	T3a	pN1	7	345
localized	14.4	71	3.6	71	T2a	3	4	7	167	NA	T2c	pN0	1	1100
localized	9.14	72	4	66	T1c	3	4	7	174	NA	T3a	pNX	2	2373
localized	10.68	69	1.83	69	T2a	3	4	7	169	0.63	T3a	pN0	2	833
localized	10.31	58	6.72	57	T1c	3	4	7	166	NA	T3a	pNX	3	469
localized	10.61	69	5.3	55	T2c	3	4	7	169	NA	T2c	pN0	1	4887
localized	7.09	65	5	64	T1c	3	4	7	171	NA	T2c	pNX	1	265
localized	4.98	67	7.76	66	T1c	3	4	7	175	NA	T2c	pNX	2	1097
localized	7.15	69	9.97	69	T1c	3	4	7	161	0.44	T2c	pNX	4	589
localized	7.52	50	9.5	50	T1c	3	4	7	182	NA	T3a	pN0	3	266
localized	11.7	65	5.9	64	T1c	3	3	6	135	NA	T2c	pNX	0	561
localized	6.02	62	7.23	62	T2b	4	3	7	166	NA	T3a	pN0	6	766
localized	53.94	64	3.1	63	T2a	4	5	9	176	NA	T3a	pN0	4	574
localized	4.62	56	17.8	56	T2	4	5	9	172	NA	T3a	pN0	6	1251
localized	3.95	61	13	61	T1c	4	5	9	175	0.52	T2c	pN0	5	1218
localized	14.4	74	5.4	71	T1c	3	4	7	167	NA	T2c	pNX	1	1029
localized	6.12	71	3.82	70	T2	3	4	7	168	NA	T3a	pN0	2	1109
localized	5.72	78	7.7	77	T2a	4	4	8	170	0.41	T3a	pN0	5	305
localized	7.79	59	14.7	58	T1c	3	3	6	165	NA	T2c	pN0	2	343
localized	7.12	60	3.4	59	T1c	3	4	7	169	NA	T2c	pN0	1	1294
localized	7.68	52	15.3	51	T2a	3	3	6	169	NA	T2b	pNX	4	1207
localized	3.17	67	12.1	67	T2a	4	3	7	174	NA	T3a	pN0	5	1099
localized	2.97	53	22.03	53	T1c	3	4	7	169	NA	T3b	pN0	6	1427
localized	3.29	67	10.2	67	T2c	3	3	6	177	0.7	T2	pN1	5	424
localized	3.05	61	4.98	61	T2b	3	4	7	172	NA	T2	pNX	1	540
localized	1.72	65	1.9	65	T2c	4	5	9	169	0.64	T3b	pN1	9	1093
localized	5.54	52	6.9	52	T1c	4	5	9	174	0.92	T3a	pN0	5	648
localized	2.71	NA	3.14	67	T2a	0	0	0	224	NA	pT3	pN0	6	NA
localized	3.88	NA	4.8	61	T3b	5	5	10	176	NA	pT2	pN0	3	NA
localized	2.89	NA	1.62	73	T2c	4	5	9	173	NA	pT3	pN0	4	NA
localized	1.29	61	8.1	61	T3a	5	4	9	177	NA	T2	pNX	4	NA
localized	10.3	72	4.84	72	T2b	4	3	7	196	0.68	T2	pNX	3	281
localized	1.22	NA	6.7	62	T2a/3a	3	5	8	176	NA	pT3	pN0	5	NA
localized	6.68	NA	28	67	T3a	4	5	9	222	NA	pT3	pN1	12	NA
localized	6.36	55	8.43	55	T2a	4	3	7	280	0.7	T2	pNX	4	193
mCRPC	17.28	75	NA	NA	NA	NA	NA	NA	157	NA	NA	NA	NA	NA
mCRPC	18.3	66	NA	NA	NA	NA	NA	NA	144	NA	NA	NA	NA	NA
mCRPC	48.4	63	NA	NA	NA	NA	NA	NA	166	NA	NA	NA	NA	NA
mCRPC	9.16	69	NA	NA	NA	NA	NA	NA	174	NA	NA	NA	NA	NA
mCRPC	35.84	65	NA	NA	NA	NA	NA	NA	161	NA	NA	NA	NA	NA
mCRPC	134.8	65	NA	NA	NA	NA	NA	NA	170	NA	NA	NA	NA	NA
mCRPC	140.36	71	NA	NA	NA	NA	NA	NA	162	NA	NA	NA	NA	NA
mCRPC	5.12	75	NA	NA	NA	NA	NA	NA	175	NA	NA	NA	NA	NA
mCRPC	85.8	79	NA	NA	NA	NA	NA	NA	225	NA	NA	NA	NA	NA
mCRPC	1.25	72	NA	NA	NA	NA	NA	NA	232	NA	NA	NA	NA	NA
mCRPC	5.5	84	NA	NA	NA	NA	NA	NA	229	NA	NA	NA	NA	NA
mCRPC	3.33	68	NA	NA	NA	NA	NA	NA	241	NA	NA	NA	NA	NA
mCRPC	1.6	59	NA	NA	NA	NA	NA	NA	NA	NA	NA	NA	NA	NA
mCRPC	7.2	85	NA	NA	NA	NA	NA	NA	NA	NA	NA	NA	NA	NA
mCRPC	27.9	70	NA	NA	NA	NA	NA	NA	NA	NA	NA	NA	NA	NA
mCRPC	22.6	69	NA	NA	NA	NA	NA	NA	NA	NA	NA	NA	NA	NA
mCRPC	44.4	76	NA	NA	NA	NA	NA	NA	NA	NA	NA	NA	NA	NA
mCRPC	100	60	NA	NA	NA	NA	NA	NA	NA	NA	NA	NA	NA	NA
mCRPC	620	72	NA	NA	NA	NA	NA	NA	NA	NA	NA	NA	NA	NA
mCRPC	61.1	82	NA	NA	NA	NA	NA	NA	NA	NA	NA	NA	NA	NA
mCRPC	432	49	NA	NA	NA	NA	NA	NA	NA	NA	NA	NA	NA	NA
mCRPC	36.9	71	NA	NA	NA	NA	NA	NA	NA	NA	NA	NA	NA	NA
mCRPC	1380	64	NA	NA	NA	NA	NA	NA	NA	NA	NA	NA	NA	NA
mCRPC	46.7	64	NA	NA	NA	NA	NA	NA	NA	NA	NA	NA	NA	NA
mCRPC	12.2	69	NA	NA	NA	NA	NA	NA	NA	NA	NA	NA	NA	NA
mCRPC	42.93	62	NA	NA	NA	NA	NA	NA	NA	NA	NA	NA	NA	NA
mCRPC	417	68	NA	NA	NA	NA	NA	NA	NA	NA	NA	NA	NA	NA
mCRPC	39.5	63	NA	NA	NA	NA	NA	NA	NA	NA	NA	NA	NA	NA
mCRPC	86.2	74	NA	NA	NA	NA	NA	NA	NA	NA	NA	NA	NA	NA
mCRPC	173.3	75	NA	NA	NA	NA	NA	NA	NA	NA	NA	NA	NA	NA
mCRPC	28	75	NA	NA	NA	NA	NA	NA	NA	NA	NA	NA	NA	NA
mCRPC	11.1	56	NA	NA	NA	NA	NA	NA	NA	NA	NA	NA	NA	NA
mCRPC	32.4	89	NA	NA	NA	NA	NA	NA	NA	NA	NA	NA	NA	NA
mCRPC	106.95	68	NA	NA	NA	NA	NA	NA	NA	NA	NA	NA	NA	NA
mCRPC	69.6	64	NA	NA	NA	NA	NA	NA	NA	NA	NA	NA	NA	NA
mCRPC	21.6	79	NA	NA	NA	NA	NA	NA	NA	NA	NA	NA	NA	NA
mCRPC	57.1	80	NA	NA	NA	NA	NA	NA	NA	NA	NA	NA	NA	NA
mCRPC	79	59	NA	NA	NA	NA	NA	NA	NA	NA	NA	NA	NA	NA
mCRPC	7	69	NA	NA	NA	NA	NA	NA	NA	NA	NA	NA	NA	NA
mCRPC	41.7	71	NA	NA	NA	NA	NA	NA	NA	NA	NA	NA	NA	NA
mCRPC	8.16	68	NA	NA	NA	NA	NA	NA	NA	NA	NA	NA	NA	NA
mCRPC	11.4	71	NA	NA	NA	NA	NA	NA	NA	NA	NA	NA	NA	NA
mCRPC	43.1	57	NA	NA	NA	NA	NA	NA	NA	NA	NA	NA	NA	NA
mCRPC	14.3	67	NA	NA	NA	NA	NA	NA	NA	NA	NA	NA	NA	NA
mCRPC	81	77	NA	NA	NA	NA	NA	NA	NA	NA	NA	NA	NA	NA
mCRPC	12	64	NA	NA	NA	NA	NA	NA	NA	NA	NA	NA	NA	NA
mCRPC	25.6	87	NA	NA	NA	NA	NA	NA	NA	NA	NA	NA	NA	NA
mCRPC	100	70	NA	NA	NA	NA	NA	NA	NA	NA	NA	NA	NA	NA
mCRPC	33.12	73	NA	NA	NA	NA	NA	NA	NA	NA	NA	NA	NA	NA
mCRPC	31.6	69	NA	NA	NA	NA	NA	NA	NA	NA	NA	NA	NA	NA
mCRPC	5.13	73	NA	NA	NA	NA	NA	NA	NA	NA	NA	NA	NA	NA
mCRPC	15	73	NA	NA	NA	NA	NA	NA	NA	NA	NA	NA	NA	NA
mCRPC	9.4	71	NA	NA	NA	NA	NA	NA	NA	NA	NA	NA	NA	NA
mCRPC	6.73	78	NA	NA	NA	NA	NA	NA	NA	NA	NA	NA	NA	NA
mCRPC	20.5	76	NA	NA	NA	NA	NA	NA	NA	NA	NA	NA	NA	NA
mCRPC	24.8	79	NA	NA	NA	NA	NA	NA	NA	NA	NA	NA	NA	NA
mCRPC	18.8	69	NA	NA	NA	NA	NA	NA	NA	NA	NA	NA	NA	NA
mCRPC	9.77	68	NA	NA	NA	NA	NA	NA	NA	NA	NA	NA	NA	NA
mCRPC	23.9	76	NA	NA	NA	NA	NA	NA	NA	NA	NA	NA	NA	NA
mCRPC	3.22	55	NA	NA	NA	NA	NA	NA	NA	NA	NA	NA	NA	NA
mCRPC	11.5	47	NA	NA	NA	NA	NA	NA	NA	NA	NA	NA	NA	NA
mCRPC	11.8	60	NA	NA	NA	NA	NA	NA	NA	NA	NA	NA	NA	NA
mCRPC	11.3	66	NA	NA	NA	NA	NA	NA	NA	NA	NA	NA	NA	NA
mCRPC	255	83	NA	NA	NA	NA	NA	NA	NA	NA	NA	NA	NA	NA
mCRPC	4.78	79	NA	NA	NA	NA	NA	NA	NA	NA	NA	NA	NA	NA
mCRPC	156	70	NA	NA	NA	NA	NA	NA	NA	NA	NA	NA	NA	NA
mCRPC	4.78	72	NA	NA	NA	NA	NA	NA	NA	NA	NA	NA	NA	NA
mCRPC	7.5	75	NA	NA	NA	NA	NA	NA	NA	NA	NA	NA	NA	NA
mCRPC	16	69	NA	NA	NA	NA	NA	NA	NA	NA	NA	NA	NA	NA
mCRPC	3.9	75	NA	NA	NA	NA	NA	NA	NA	NA	NA	NA	NA	NA
mCRPC	10.27	75	NA	NA	NA	NA	NA	NA	NA	NA	NA	NA	NA	NA
mCRPC	23.4	65	NA	NA	NA	NA	NA	NA	NA	NA	NA	NA	NA	NA
mCRPC	10.95	80	NA	NA	NA	NA	NA	NA	NA	NA	NA	NA	NA	NA
mCRPC	11.2	66	NA	NA	NA	NA	NA	NA	NA	NA	NA	NA	NA	NA
mCRPC	17.6	75	NA	NA	NA	NA	NA	NA	NA	NA	NA	NA	NA	NA
mCRPC	3.64	64	NA	NA	NA	NA	NA	NA	NA	NA	NA	NA	NA	NA
mCRPC	5.95	79	NA	NA	NA	NA	NA	NA	NA	NA	NA	NA	NA	NA
mCRPC	6.78	72	NA	NA	NA	NA	NA	NA	NA	NA	NA	NA	NA	NA
mCRPC	11.1	72	NA	NA	NA	NA	NA	NA	NA	NA	NA	NA	NA	NA
mCRPC	8.1	71	NA	NA	NA	NA	NA	NA	NA	NA	NA	NA	NA	NA
mCRPC	24.36	76	NA	NA	NA	NA	NA	NA	NA	NA	NA	NA	NA	NA
mCRPC	12.2	75	NA	NA	NA	NA	NA	NA	NA	NA	NA	NA	NA	NA
mCRPC	12	63	NA	NA	NA	NA	NA	NA	NA	NA	NA	NA	NA	NA
mCRPC	7.695	78	NA	NA	NA	NA	NA	NA	NA	NA	NA	NA	NA	NA
mCRPC	8.49	91	NA	NA	NA	NA	NA	NA	NA	NA	NA	NA	NA	NA
mCRPC	8	71	NA	NA	NA	NA	NA	NA	NA	NA	NA	NA	NA	NA
mCRPC	9.04	60	NA	NA	NA	NA	NA	NA	NA	NA	NA	NA	NA	NA
mCRPC	16.53	78	NA	NA	NA	NA	NA	NA	NA	NA	NA	NA	NA	NA
mCRPC	12.8	69	NA	NA	NA	NA	NA	NA	NA	NA	NA	NA	NA	NA
mCRPC	8.82	74	NA	NA	NA	NA	NA	NA	NA	NA	NA	NA	NA	NA
mCRPC	16.8	74	NA	NA	NA	NA	NA	NA	NA	NA	NA	NA	NA	NA
mCRPC	18.5	67	NA	NA	NA	NA	NA	NA	NA	NA	NA	NA	NA	NA
mCRPC	14.18	73	NA	NA	NA	NA	NA	NA	NA	NA	NA	NA	NA	NA
mCRPC	32.8	77	NA	NA	NA	NA	NA	NA	NA	NA	NA	NA	NA	NA
mCRPC	9.3	72	NA	NA	NA	NA	NA	NA	NA	NA	NA	NA	NA	NA
mCRPC	53	63	NA	NA	NA	NA	NA	NA	NA	NA	NA	NA	NA	NA
mCRPC	8.63	86	NA	NA	NA	NA	NA	NA	NA	NA	NA	NA	NA	NA
mCRPC	8.6	67	NA	NA	NA	NA	NA	NA	NA	NA	NA	NA	NA	NA
mCRPC	1.3	66	NA	NA	NA	NA	NA	NA	NA	NA	NA	NA	NA	NA
mCRPC	69.4	76	NA	NA	NA	NA	NA	NA	NA	NA	NA	NA	NA	NA
mCRPC	9.756	71	NA	NA	NA	NA	NA	NA	NA	NA	NA	NA	NA	NA
mCRPC	1	64	NA	NA	NA	NA	NA	NA	NA	NA	NA	NA	NA	NA
mCRPC	16.8	67	NA	NA	NA	NA	NA	NA	NA	NA	NA	NA	NA	NA
mCRPC	4.41	60	NA	NA	NA	NA	NA	NA	NA	NA	NA	NA	NA	NA
mCRPC	5.2	67	NA	NA	NA	NA	NA	NA	NA	NA	NA	NA	NA	NA
mCRPC	12	74	NA	NA	NA	NA	NA	NA	NA	NA	NA	NA	NA	NA
mCRPC	10.1	59	NA	NA	NA	NA	NA	NA	NA	NA	NA	NA	NA	NA
mCRPC	10.4	76	NA	NA	NA	NA	NA	NA	NA	NA	NA	NA	NA	NA
mCRPC	78	78	NA	NA	NA	NA	NA	NA	NA	NA	NA	NA	NA	NA
mCRPC	16.5	71	NA	NA	NA	NA	NA	NA	NA	NA	NA	NA	NA	NA
mCRPC	7.1	68	NA	NA	NA	NA	NA	NA	NA	NA	NA	NA	NA	NA
mCRPC	54.3	67	NA	NA	NA	NA	NA	NA	NA	NA	NA	NA	NA	NA
mCRPC	8.3	61	NA	NA	NA	NA	NA	NA	NA	NA	NA	NA	NA	NA
mCRPC	5.5	72	NA	NA	NA	NA	NA	NA	NA	NA	NA	NA	NA	NA
mCRPC	15.9	76	NA	NA	NA	NA	NA	NA	NA	NA	NA	NA	NA	NA
mCRPC	9.31	66	NA	NA	NA	NA	NA	NA	NA	NA	NA	NA	NA	NA
mCRPC	13.4	73	NA	NA	NA	NA	NA	NA	NA	NA	NA	NA	NA	NA
mCRPC	5.4	63	NA	NA	NA	NA	NA	NA	NA	NA	NA	NA	NA	NA
mCRPC	10.8	82	NA	NA	NA	NA	NA	NA	NA	NA	NA	NA	NA	NA
mCRPC	6.1	57	NA	NA	NA	NA	NA	NA	NA	NA	NA	NA	NA	NA
mCRPC	10.4	72	NA	NA	NA	NA	NA	NA	NA	NA	NA	NA	NA	NA
mCRPC	16.5	70	NA	NA	NA	NA	NA	NA	NA	NA	NA	NA	NA	NA
